# Supplementary material for: Structural Basis of pppGpp Binding to the N-Terminal Domain of the Bifunctional RelA/SpoT Homolog RelSeq: Crystal Structure and MD Analysis
Source: Int J Mol Sci. 2026 Jun 18;27(12):5509. doi: 10.3390/ijms27125509 (PMC13299517; doi:10.3390/ijms27125509)
Supplement: Supplementary file 1 [file ijms-27-05509-s001.zip]

Archive with 1 entries (1 files):
- ijms-4323146-supplementary.pdf
